# Supplementary material for: Ecological trade-offs drive phenotypic and genetic differentiation of Arabidopsis thaliana in Europe
Source: Nat Commun. 2024 Jun 18;15:5185. doi: 10.1038/s41467-024-49267-0 (PMC11189578; doi:10.1038/s41467-024-49267-0)
Supplement: Supplementary file 4 — Source Data [file 41467_2024_49267_MOESM4_ESM.xlsx]

## Sheet: Fig. 1, 2A, S2, S7  
Fig. 1. Genetic and Phenotypic differentiation among A. thaliana biogeographical groups.
Fig. 2A. Competition vs. colonization trade-off among biogeographical groups of A. thaliana.
Supplementary Fig. 2: Variation of genotypic mean traits across latitude.
Supplementary Fig. 7: Competition vs. colonization trade-off within each biogeographic group.
genotype_ID	Genetic.group	Latitude	Longitud	Seed_mass	Fecundity_control	Plant_height	Fecundity_competition	Fecundity_waterstress	Resp_competition	Resp_water stress
1257	North relict	59.433	17.016	0.0206	1489.97	47.5375	399.357	1067.81	-1090.61	-422.156
159	Center cosmopolitan	47.35	3.933	0.0179	1751.93	39.1857	612.219	1646.41	-1139.71	-105.522
5856	North relict	63.016	17.491	0.0202833	282.562	28.35	46	267.25	-236.562	-15.3125
6009	North relict	62.877	18.177	0.0253	468.75	32.675	192.156	375.562	-276.594	-93.1875
6025	North relict	62.643	17.733	0.0246825	415.031	29.5	173.958	384.281	-241.073	-30.75
6074	North cosmopolitan	56.457	16.13	0.0213833	244.188	26.5625	143.417	236.536	-100.771	-7.65179
6177	North relict	62.632	17.69	0.0242833	350	35.4875	164.75	485.536	-185.25	135.536
6180	North cosmopolitan	62.632	17.69	0.017	1847.41	41.95	741.469	1766.64	-1105.94	-80.7708
6184	North relict	62.889	18.452	0.0266	365	32.95	144.188	410.141	-220.812	45.1406
6195	North cosmopolitan	55.77	14.134	0.0203467	1819.69	47.7125	724.562	1825.49	-1095.12	5.8006
6209	North relict	62.883	18.184	0.0241778	935.375	33.275	307.036	697	-628.339	-238.375
6244	North relict	62.916	18.472	0.0251333	1414.88	33.7875	324.562	1318.16	-1090.31	-96.7188
6898	Center cosmopolitan	51.216	4.4	0.0160267	1896.22	31.2	601.094	1776.11	-1295.12	-120.104
6901	North relict	63.324	18.484	0.0225869	270.458	24.25	95.4	209.875	-175.058	-60.5833
6915	Center cosmopolitan	50.3	6.3	0.0219415	1834.38	40.025	636.594	1706.57	-1197.78	-127.804
6970	South cosmopolitan	41.719	2.9305	0.0169111	2899.68	32.7167	1027.94	2277.64	-1871.74	-622.045
7002	Center cosmopolitan	51.333	6.1	0.0215556	2515.14	49.5286	521.094	1905.12	-1994.05	-610.018
7067	South cosmopolitan	37.3	15	0.0167333	2065.44	42.0875	603.375	2184.62	-1462.06	119.188
7092	Center cosmopolitan	49.416	2.823	0.0165333	1401.44	28	701.083	1353.25	-700.354	-48.1875
7125	Center cosmopolitan	49.595	11.008	0.017159	2740.19	49.75	622.25	2664.06	-2117.94	-76.125
7127	North cosmopolitan	58.665	24.987	0.0193667	2876.93	40.4	787.75	1140.56	-2089.18	-1736.36
7158	Center cosmopolitan	47	15.5	0.01595	2736.55	36.125	813.719	2210.61	-1922.83	-525.935
7164	North cosmopolitan	55.675	12.568	0.019125	1106.28	29.6375	481.719	1451.44	-624.562	345.156
7165	Center cosmopolitan	51.347	8.288	0.0168444	1340.89	39.6286	461.688	2089.19	-879.205	748.295
7203	Center cosmopolitan	49.631	11.572	0.0178333	2866.94	46.1	898.656	2600.89	-1968.28	-266.044
7213	Center cosmopolitan	47.984	10.871	0.0143167	2100.5	26.1	663.281	1801.75	-1437.22	-298.75
7273	Center cosmopolitan	51.058	13.299	0.0180833	2342.36	41.9	960.938	1775.7	-1381.43	-566.667
7282	Center cosmopolitan	50.382	8.011	0.0144667	2649.97	43.175	806.094	1779.49	-1843.88	-870.481
7288	North cosmopolitan	60.385	6.193	0.0218583	756.375	36.5875	302.812	1406.42	-453.562	650.042
7296	North cosmopolitan	59	29	0.0196	1109	39.8429	554.625	1672.35	-554.375	563.354
7307	Center cosmopolitan	48.065	-2.965	0.0216333	2065.91	55.45	705.393	1586.44	-1360.51	-479.469
7320	Center cosmopolitan	49.442	1.098	0.016875	598.562	26.675	501.125	450.893	-97.4375	-147.67
7349	Center cosmopolitan	49.5	14.5	0.02265	2286.34	34.125	564.875	1422.97	-1721.47	-863.375
7382	Center cosmopolitan	52.091	5.114	0.0184167	3493.86	33.3375	707.875	2250.83	-2785.98	-1243.03
8214	Center cosmopolitan	49	2	0.0204667	1543.95	37.9143	730	2044.84	-813.954	500.889
8235	Center cosmopolitan	48.8	17.1	0.0175667	1946.66	43.0625	328.062	1354.44	-1618.59	-592.219
8236	Center cosmopolitan	49.33	15.76	0.01555	2205.75	36.4625	673.714	1388.68	-1532.04	-817.071
8240	North cosmopolitan	55.705	13.196	0.0188222	734.625	43.3875	267.75	671.188	-466.875	-63.4375
8247	North cosmopolitan	56.07	13.74	0.0197333	1527.47	48.75	262.75	2266.22	-1264.72	738.75
8249	North cosmopolitan	57.7	15.8	0.0183	1074.69	36.9125	414.857	796.344	-659.83	-278.344
8285	Center cosmopolitan	49.411	16.281	0.01564	2207.41	40.8125	778.094	1994.8	-1429.31	-212.604
8351	North relict	60.25	18.37	0.024975	625.6	28.94	284.125	506.036	-341.475	-119.564
8357	South cosmopolitan	41.5	2.25	0.0180167	1526.31	36.3125	538.845	1760.09	-987.467	233.781
8376	North relict	62.69	18	0.024225	370.812	33.15	158.5	434.143	-212.312	63.3304
8387	North cosmopolitan	59	18	0.01985	1790.12	38.9375	607.156	1556.12	-1182.97	-234
9057	North cosmopolitan	56.1	13.916	0.01575	2494.93	35.6167	947.321	1947.79	-1547.61	-547.143
9470	North cosmopolitan	57.651	14.804	0.0204583	364.875	31.1625	120.438	354.857	-244.438	-10.0179
9507	South cosmopolitan	38.45	-7.5	0.0182167	1359.88	32.05	656.219	1292.21	-703.656	-67.6667
9518	South cosmopolitan	39.88	-0.36	0.0174	888.781	39.85	349.583	982.714	-539.198	93.933
9522	South cosmopolitan	36.52	-5.27	0.0154083	2133.71	32.475	577.094	1829.73	-1556.62	-303.984
9537	South cosmopolitan	38.07	-6.66	0.0148	1994.06	34.2125	499.688	1535.44	-1494.38	-458.625
9544	South cosmopolitan	39.4	-5.33	0.0133467	1425.02	33.4875	517.875	1667.53	-907.146	242.51
9549	South relict	42.23	-3.69	0.0223	532.125	10.2875	263.375	783.688	-268.75	251.562
9554	South relict	38.86	-3.16	0.0305556	287.143	26.8286	153.214	208.964	-133.929	-78.1786
9560	South cosmopolitan	38.19	-6.24	0.017325	1619.2	38.775	521.375	1954.5	-1097.83	335.298
9587	South cosmopolitan	41.5	-1.88	0.0163833	397.312	24.3125	159.95	375.25	-237.363	-22.0625
9598	South relict	41.88	-6.51	0.031675	537.75	36.5625	239.281	652	-298.469	114.25
9600	South relict	39.85	-6.04	0.0217917	690.75	26.925	226.594	575.75	-464.156	-115
9649	South cosmopolitan	39.13	16.17	0.019875	666.156	32.85	357.031	644.385	-309.125	-21.7708
9657	South cosmopolitan	38.45	16.04	0.0160667	1837.27	33.9125	766.679	2485	-1070.59	647.729
9726	South cosmopolitan	37.07	22.04	0.0121333	687.7	26.1857	413.969	665.531	-273.731	-22.1687
9803	Center cosmopolitan	48.42	8.76	0.0236998	1413.64	41.1875	555.469	1693.51	-858.167	279.875
9873	South cosmopolitan	37.94	-5.45	0.0152833	1651.24	35.5286	758.938	1624.55	-892.305	-26.6903
9879	South relict	37.6	-1.12	0.016725	1825.97	32.0125	698.188	2109.79	-1127.78	283.823
9910	Center cosmopolitan	50.68	3.52	0.0182583	2531.29	46.825	788.107	1791.69	-1743.18	-739.601
9925	Center cosmopolitan	48.91	4.52	0.0194162	1250.5	35.3	545.5	1593	-705	342.5
9944	South relict	36.83	-6.36	0.0255778	901.688	22.4875	642.083	677.062	-259.604	-224.625
9947	South relict	40.74	-3.9	0.0211657	753.75	24.025	230.792	614.643	-522.958	-139.107
9962	South cosmopolitan	40.57	15.32	0.0228417	1894.25	57.0875	733.719	2066.53	-1160.53	172.281
9966	South cosmopolitan	40.28	15.65	0.0218916	1045.59	44.6	180.8	760.219	-864.794	-285.375
9969	South cosmopolitan	40.18	16.45	0.0187083	2272.48	35	741.188	1751.61	-1531.29	-520.872

## Sheet: Fig 2C & Supp Fig. 12
Fig. 2C: Pairwise FSTQ / FST ratio comparisons between South relict and North relict and cosmopolitan groups using 1% top-SNPs related to fecundity, plant height, seed mass, fecundity response to water stress and intraspecific competition.
Supplementary Fig. 12: Comparison of FSTQ/FST between biogeographical groups at 1%.
Group1	Group2	trait	Fst	Fstq	Fstq/Fst	p-value
CenterCosmopolitan	NorthCosmopolitan	fecundity	0.00517866	0.0184191	3.55673	2.62912e-26
CenterCosmopolitan	NorthRelict	fecundity	0.130183	0.154332	1.1855	2.28039e-13
CenterCosmopolitan	SouthCosmopolitan	fecundity	0.0532088	0.055537	1.04376	0.188185
CenterCosmopolitan	SouthRelict	fecundity	0.200024	0.197553	0.987643	0.617971
NorthCosmopolitan	NorthRelict	fecundity	0.117069	0.116943	0.998924	0.968763
NorthCosmopolitan	SouthCosmopolitan	fecundity	0.0594279	0.0574478	0.96668	0.327367
NorthCosmopolitan	SouthRelict	fecundity	0.205132	0.187739	0.91521	0.000527263
NorthRelict	SouthCosmopolitan	fecundity	0.15678	0.160719	1.02513	0.279003
NorthRelict	SouthRelict	fecundity	0.303256	0.272358	0.898114	1.34654e-07
SouthCosmopolitan	SouthRelict	fecundity	0.211228	0.184424	0.873103	9.91874e-08
CenterCosmopolitan	NorthCosmopolitan	seedmass	0.00517866	0.00814987	1.57374	0.0395713
CenterCosmopolitan	NorthRelict	seedmass	0.130183	0.197083	1.51389	3.38209e-69
CenterCosmopolitan	SouthCosmopolitan	seedmass	0.0532088	0.0602511	1.13235	0.000373364
CenterCosmopolitan	SouthRelict	seedmass	0.200024	0.352967	1.76462	3.24439e-201
NorthCosmopolitan	NorthRelict	seedmass	0.117069	0.183038	1.56351	9.31168e-68
NorthCosmopolitan	SouthCosmopolitan	seedmass	0.0594279	0.0735941	1.23838	5.25408e-10
NorthCosmopolitan	SouthRelict	seedmass	0.205132	0.338738	1.65132	3.1304e-151
NorthRelict	SouthCosmopolitan	seedmass	0.15678	0.231033	1.47361	4.94189e-77
NorthRelict	SouthRelict	seedmass	0.303256	0.409044	1.34884	6.08584e-81
SouthCosmopolitan	SouthRelict	seedmass	0.211228	0.350326	1.65852	1.70305e-171
CenterCosmopolitan	NorthCosmopolitan	height	0.00517866	0.00658916	1.27237	0.257445
CenterCosmopolitan	NorthRelict	height	0.130183	0.138729	1.06564	0.0098686
CenterCosmopolitan	SouthCosmopolitan	height	0.0532088	0.0524497	0.985734	0.666895
CenterCosmopolitan	SouthRelict	height	0.200024	0.212814	1.06394	0.00906997
NorthCosmopolitan	NorthRelict	height	0.117069	0.124853	1.06649	0.0156071
NorthCosmopolitan	SouthCosmopolitan	height	0.0594279	0.0550093	0.925647	0.0286345
NorthCosmopolitan	SouthRelict	height	0.205132	0.21283	1.03752	0.118935
NorthRelict	SouthCosmopolitan	height	0.15678	0.165658	1.05663	0.0135863
NorthRelict	SouthRelict	height	0.303256	0.295815	0.975463	0.182637
SouthCosmopolitan	SouthRelict	height	0.211228	0.206997	0.979966	0.3897
CenterCosmopolitan	NorthCosmopolitan	fecundityStress	0.00517866	0.00739949	1.42884	0.0698806
CenterCosmopolitan	NorthRelict	fecundityStress	0.130183	0.116926	0.898164	4.86753e-05
CenterCosmopolitan	SouthCosmopolitan	fecundityStress	0.0532088	0.0533081	1.00187	0.954622
CenterCosmopolitan	SouthRelict	fecundityStress	0.200024	0.153533	0.767572	1.84835e-21
NorthCosmopolitan	NorthRelict	fecundityStress	0.117069	0.0996804	0.851467	3.23794e-08
NorthCosmopolitan	SouthCosmopolitan	fecundityStress	0.0594279	0.0552088	0.929006	0.0343953
NorthCosmopolitan	SouthRelict	fecundityStress	0.205132	0.152216	0.742037	5.17084e-27
NorthRelict	SouthCosmopolitan	fecundityStress	0.15678	0.145632	0.928897	0.00294125
NorthRelict	SouthRelict	fecundityStress	0.303256	0.273072	0.900468	1.30144e-06
SouthCosmopolitan	SouthRelict	fecundityStress	0.211228	0.174367	0.82549	1.03141e-12
CenterCosmopolitan	NorthCosmopolitan	fecundityComp	0.00517866	0.0221609	4.27927	1.67539e-42
CenterCosmopolitan	NorthRelict	fecundityComp	0.130183	0.155947	1.19791	3.9773e-15
CenterCosmopolitan	SouthCosmopolitan	fecundityComp	0.0532088	0.0636094	1.19547	3.88323e-09
CenterCosmopolitan	SouthRelict	fecundityComp	0.200024	0.190928	0.954526	0.0660383
NorthCosmopolitan	NorthRelict	fecundityComp	0.117069	0.116797	0.997672	0.932115
NorthCosmopolitan	SouthCosmopolitan	fecundityComp	0.0594279	0.0604145	1.0166	0.624792
NorthCosmopolitan	SouthRelict	fecundityComp	0.205132	0.178988	0.872547	1.98999e-07
NorthRelict	SouthCosmopolitan	fecundityComp	0.15678	0.16318	1.04083	0.0801478
NorthRelict	SouthRelict	fecundityComp	0.303256	0.259889	0.856994	2.12107e-13
SouthCosmopolitan	SouthRelict	fecundityComp	0.211228	0.187398	0.887181	2.94898e-06

## Sheet: Supp Fig. 3
Supplementary Fig. 3: Variation of crossvalidation error with different number of groups.
Nclusters,CV	CV
1	1.01093
2	1.00984
3	1.02996
4	1.07016
5	1.12372
6	1.19664
7	1.30709
8	1.35591
9	1.44834

## Sheet: Supp Fig. 6
Supplementary Fig. 6: Linear correlations between phenotypic traits.
Trait1	Trait2	r	p-value
Seed mass	Plant height	-0.091	0.5523
Seed mass	Fecundity (Control)	-0.505	5.853e-06
Seed mass	Fecundity (Competition)	-0.534	3.566e-06
Seed mass	Fecundity (water stress)	-0.524	7.224e-06
Seed mass	Resp. to competition	0.453	3.148e-05
Seed mass	Resp. to water stress	0.124	0.194
Plant height	Fecundity (Control)	0.511	1.823e-06
Plant height	Fecundity (Competition)	0.376	0.0005256
Plant height	Fecundity (water stress)	0.539	1.611e-06
Plant height	Resp. to competition	-0.523	3.003e-07
Plant height	Resp. to water stress	-0.11	0.3676
Fecundity (control)	Fecundity (Competition)	0.851	2.2e-16
Fecundity (control)	Fecundity (water stress)	0.847	2.2e-16
Fecundity (control)	Resp. to competition	-0.978	2.2e-16
Fecundity (control)	Resp. to water stress	-0.544	1.584e-06
Fecundity (Competition)	Fecundity (water stress)	0.799	2.2e-16
Fecundity (Competition)	Resp. to competition	-0.723	2.2e-16
Fecundity (Competition)	Resp. to water stress	-0.34	0.001643
Fecundity (water stress)	Resp. to competition	-0.798	2.2e-16
Fecundity (water stress)	Resp. to water stress	-0.015	0.6412
Resp. to competition	Resp. to water stress	0.581	1.053e-06

## Sheet: Supp Fig. 9
Supplementary Fig. 9: Linear correlation between SNP effects.
A) at whole-genome level
SNPs trait 1	SNPs trait 2	r	p-value
Seed mass	Plant height	0.01	5.375e-12
Seed mass	Fecundity (Control)	-0.009	7.822e-11
Seed mass	Resp. to competition	0.007	3.246e-07
Seed mass	Resp. to water stress	0.001	0.5574
Plant height	Fecundity (Control)	0.076	2.2e-16
Plant height	Resp. to competition	-0.082	2.2e-16
Plant height	Resp. to water stress	-0.004	0.003675
Resp. to competition	Resp. to water stress	0.087	2.2e-16
Fecundity (Control)	Resp. to competition	-0.0278	2.2e-16
Fecundity (Control)	Resp. to water stress	-0.071	2.2e-16
B) At the 1% top-SNPs
SNPs trait 1	SNPs trait 2	r	p-value
Seed mass	Plant height	-0.148	0.3332
Seed mass	Fecundity (Control)	0.079	0.5917
Seed mass	Resp. to competition	0.334	0.0404
Seed mass	Resp. to water stress	0.237	0.1997
Plant height	Fecundity (Control)	0.14	0.2677
Plant height	Resp. to competition	-0.455	7.562e-06
Plant height	Resp. to water stress	-0.303	0.0219
Resp. to competition	Resp. to water stress	0.346	1.768e-07
Fecundity (Control)	Resp. to competition	-0.318	1.627e-11
Fecundity (Control)	Resp. to water stress	-0.289	0.0002785

## Sheet: SuppTable 4 & Supp Fig. 11 
Supplementary Fig. 11: Pairwise FSTQ / FST ratio comparisons at 0.5%
Supplementary Table 4: Comparison of FSTQ/FST between biogeographical groups with different cutoff values (0.5%, 2% and 5%) of top-SNPs.
Group1	Group2	trait	Fst	Fstq	Fstq/Fst	p-value
CenterCosmopolitan	NorthCosmopolitan	fecundity	0.00527663	0.0171892	3.25761	5.6959e-12
CenterCosmopolitan	NorthRelict	fecundity	0.130436	0.146409	1.12246	0.000487628
CenterCosmopolitan	SouthCosmopolitan	fecundity	0.0532156	0.0587498	1.104	0.0251265
CenterCosmopolitan	SouthRelict	fecundity	0.199877	0.193436	0.967776	0.352158
NorthCosmopolitan	NorthRelict	fecundity	0.117152	0.112545	0.960674	0.302319
NorthCosmopolitan	SouthCosmopolitan	fecundity	0.059437	0.0576429	0.969814	0.52511
NorthCosmopolitan	SouthRelict	fecundity	0.204829	0.181806	0.887598	0.000976015
NorthRelict	SouthCosmopolitan	fecundity	0.157035	0.159994	1.01884	0.559524
NorthRelict	SouthRelict	fecundity	0.303098	0.270287	0.891749	5.46484e-05
SouthCosmopolitan	SouthRelict	fecundity	0.210854	0.176865	0.838805	1.23792e-06
CenterCosmopolitan	NorthCosmopolitan	seedmass	0.00527663	0.011334	2.14796	0.00323734
CenterCosmopolitan	NorthRelict	seedmass	0.130436	0.203308	1.55868	2.07133e-41
CenterCosmopolitan	SouthCosmopolitan	seedmass	0.0532156	0.0621479	1.16785	0.00144966
CenterCosmopolitan	SouthRelict	seedmass	0.199877	0.360648	1.80435	3.71763e-116
NorthCosmopolitan	NorthRelict	seedmass	0.117152	0.189581	1.61825	5.36546e-41
NorthCosmopolitan	SouthCosmopolitan	seedmass	0.059437	0.0787209	1.32444	2.69142e-09
NorthCosmopolitan	SouthRelict	seedmass	0.204829	0.346183	1.69011	8.42384e-88
NorthRelict	SouthCosmopolitan	seedmass	0.157035	0.237964	1.51536	2.9309e-46
NorthRelict	SouthRelict	seedmass	0.303098	0.409144	1.34987	2.47945e-42
SouthCosmopolitan	SouthRelict	seedmass	0.210854	0.36108	1.71246	5.06749e-104
CenterCosmopolitan	NorthCosmopolitan	height	0.00527663	0.00559065	1.05951	0.856725
CenterCosmopolitan	NorthRelict	height	0.130436	0.137091	1.05103	0.15053
CenterCosmopolitan	SouthCosmopolitan	height	0.0532156	0.053522	1.00576	0.901173
CenterCosmopolitan	SouthRelict	height	0.199877	0.203711	1.01918	0.576292
NorthCosmopolitan	NorthRelict	height	0.117152	0.126599	1.08064	0.0349346
NorthCosmopolitan	SouthCosmopolitan	height	0.059437	0.0558141	0.939047	0.197745
NorthCosmopolitan	SouthRelict	height	0.204829	0.202086	0.986612	0.690845
NorthRelict	SouthCosmopolitan	height	0.157035	0.168242	1.07137	0.025657
NorthRelict	SouthRelict	height	0.303098	0.2887	0.952498	0.0645091
SouthCosmopolitan	SouthRelict	height	0.210854	0.199935	0.948217	0.110699
CenterCosmopolitan	NorthCosmopolitan	fecundityStress	0.00527663	0.00664986	1.26025	0.420402
CenterCosmopolitan	NorthRelict	fecundityStress	0.130436	0.110962	0.850702	2.00055e-05
CenterCosmopolitan	SouthCosmopolitan	fecundityStress	0.0532156	0.0564237	1.06029	0.18796
CenterCosmopolitan	SouthRelict	fecundityStress	0.199877	0.147397	0.737437	1.77901e-14
NorthCosmopolitan	NorthRelict	fecundityStress	0.117152	0.0960394	0.819783	1.5473e-06
NorthCosmopolitan	SouthCosmopolitan	fecundityStress	0.059437	0.0558483	0.939621	0.197033
NorthCosmopolitan	SouthRelict	fecundityStress	0.204829	0.141199	0.689351	1.90336e-20
NorthRelict	SouthCosmopolitan	fecundityStress	0.157035	0.142375	0.906648	0.00556497
NorthRelict	SouthRelict	fecundityStress	0.303098	0.279644	0.922618	0.00858811
SouthCosmopolitan	SouthRelict	fecundityStress	0.210854	0.174387	0.827051	5.16023e-07
CenterCosmopolitan	NorthCosmopolitan	fecundityComp	0.00527663	0.022389	4.24305	4.3813e-23
CenterCosmopolitan	NorthRelict	fecundityComp	0.130436	0.145937	1.11884	0.00071383
CenterCosmopolitan	SouthCosmopolitan	fecundityComp	0.0532156	0.0639759	1.2022	1.24693e-05
CenterCosmopolitan	SouthRelict	fecundityComp	0.199877	0.18523	0.926719	0.0344778
NorthCosmopolitan	NorthRelict	fecundityComp	0.117152	0.109558	0.935174	0.0902141
NorthCosmopolitan	SouthCosmopolitan	fecundityComp	0.059437	0.0574447	0.966481	0.481582
NorthCosmopolitan	SouthRelict	fecundityComp	0.204829	0.177168	0.864957	8.76878e-05
NorthRelict	SouthCosmopolitan	fecundityComp	0.157035	0.151517	0.96486	0.279755
NorthRelict	SouthRelict	fecundityComp	0.303098	0.262908	0.867403	1.29062e-06
SouthCosmopolitan	SouthRelict	fecundityComp	0.210854	0.181848	0.862438	4.5283e-05

## Sheet: Supp Table 4 & Supp Fig. 11
Supplementary Fig. 11: Pairwise FSTQ / FST ratio comparisons at 2%
Supplementary Table 4: Comparison of FSTQ/FST between biogeographical groups with different cutoff values (0.5%, 2% and 5%) of top-SNPs.
Group1	Group2	trait	Fst	Fstq	Fstq/Fst	p-value
CenterCosmopolitan	NorthCosmopolitan	fecundity	0.00505895	0.0201978	3.99249	1.07134e-61
CenterCosmopolitan	NorthRelict	fecundity	0.129271	0.168574	1.30404	2.01864e-60
CenterCosmopolitan	SouthCosmopolitan	fecundity	0.0531666	0.0558658	1.05077	0.0353734
CenterCosmopolitan	SouthRelict	fecundity	0.199704	0.204965	1.02635	0.14122
NorthCosmopolitan	NorthRelict	fecundity	0.116516	0.128577	1.10351	2.25928e-07
NorthCosmopolitan	SouthCosmopolitan	fecundity	0.0595216	0.059492	0.999503	0.983905
NorthCosmopolitan	SouthRelict	fecundity	0.205242	0.191125	0.931216	9.49692e-05
NorthRelict	SouthCosmopolitan	fecundity	0.155985	0.172595	1.10648	2.82357e-10
NorthRelict	SouthRelict	fecundity	0.302955	0.277507	0.916001	1.55588e-09
SouthCosmopolitan	SouthRelict	fecundity	0.211053	0.194953	0.923715	9.79293e-06
CenterCosmopolitan	NorthCosmopolitan	seedmass	0.00505895	0.00657938	1.30054	0.134344
CenterCosmopolitan	NorthRelict	seedmass	0.129271	0.198591	1.53624	4.76318e-144
CenterCosmopolitan	SouthCosmopolitan	seedmass	0.0531666	0.0549738	1.03399	0.198055
CenterCosmopolitan	SouthRelict	seedmass	0.199704	0.341966	1.71237	0
NorthCosmopolitan	NorthRelict	seedmass	0.116516	0.183005	1.57064	2.3799e-136
NorthCosmopolitan	SouthCosmopolitan	seedmass	0.0595216	0.0652229	1.09579	0.000423901
NorthCosmopolitan	SouthRelict	seedmass	0.205242	0.32682	1.59236	3.73801e-236
NorthRelict	SouthCosmopolitan	seedmass	0.155985	0.2289	1.46745	4.3306e-143
NorthRelict	SouthRelict	seedmass	0.302955	0.393619	1.29927	3.457e-112
SouthCosmopolitan	SouthRelict	seedmass	0.211053	0.343914	1.62952	1.61223e-289
CenterCosmopolitan	NorthCosmopolitan	height	0.00505895	0.00619889	1.22533	0.208781
CenterCosmopolitan	NorthRelict	height	0.129271	0.136646	1.05705	0.00213941
CenterCosmopolitan	SouthCosmopolitan	height	0.0531666	0.0506097	0.951907	0.0453827
CenterCosmopolitan	SouthRelict	height	0.199704	0.221898	1.11113	4.24226e-10
NorthCosmopolitan	NorthRelict	height	0.116516	0.123522	1.06012	0.00280686
NorthCosmopolitan	SouthCosmopolitan	height	0.0595216	0.0558501	0.938317	0.0122762
NorthCosmopolitan	SouthRelict	height	0.205242	0.2213	1.07824	7.52979e-06
NorthRelict	SouthCosmopolitan	height	0.155985	0.162987	1.04489	0.00716558
NorthRelict	SouthRelict	height	0.302955	0.299771	0.98949	0.432167
SouthCosmopolitan	SouthRelict	height	0.211053	0.216328	1.02499	0.14053
CenterCosmopolitan	NorthCosmopolitan	fecundityStress	0.00505895	0.00619127	1.22383	0.201507
CenterCosmopolitan	NorthRelict	fecundityStress	0.129271	0.116522	0.901378	4.91101e-08
CenterCosmopolitan	SouthCosmopolitan	fecundityStress	0.0531666	0.0537987	1.01189	0.61601
CenterCosmopolitan	SouthRelict	fecundityStress	0.199704	0.157706	0.789701	5.52135e-33
NorthCosmopolitan	NorthRelict	fecundityStress	0.116516	0.102477	0.879508	5.98917e-10
NorthCosmopolitan	SouthCosmopolitan	fecundityStress	0.0595216	0.0581454	0.976879	0.341447
NorthCosmopolitan	SouthRelict	fecundityStress	0.205242	0.15953	0.777275	4.91082e-38
NorthRelict	SouthCosmopolitan	fecundityStress	0.155985	0.147482	0.945488	0.00155248
NorthRelict	SouthRelict	fecundityStress	0.302955	0.276103	0.911366	1.62211e-09
SouthCosmopolitan	SouthRelict	fecundityStress	0.211053	0.179702	0.851454	3.76504e-17
CenterCosmopolitan	NorthCosmopolitan	fecundityComp	0.00505895	0.0211569	4.18208	4.40133e-70
CenterCosmopolitan	NorthRelict	fecundityComp	0.129271	0.162212	1.25482	2.09297e-43
CenterCosmopolitan	SouthCosmopolitan	fecundityComp	0.0531666	0.0619236	1.16471	8.65441e-12
CenterCosmopolitan	SouthRelict	fecundityComp	0.199704	0.199739	1.00018	0.99218
NorthCosmopolitan	NorthRelict	fecundityComp	0.116516	0.123383	1.05893	0.00304102
NorthCosmopolitan	SouthCosmopolitan	fecundityComp	0.0595216	0.0603867	1.01453	0.554955
NorthCosmopolitan	SouthRelict	fecundityComp	0.205242	0.18598	0.906148	1.01534e-07
NorthRelict	SouthCosmopolitan	fecundityComp	0.155985	0.169001	1.08345	8.53696e-07
NorthRelict	SouthRelict	fecundityComp	0.302955	0.26611	0.878382	3.62745e-18
SouthCosmopolitan	SouthRelict	fecundityComp	0.211053	0.193768	0.918104	2.45274e-06

## Sheet: Supp Table 4 & Supp Fig. 11 
Supplementary Fig. 11: Pairwise FSTQ / FST ratio comparisons at 5%
Supplementary Table 4: Comparison of FSTQ/FST between biogeographical groups with different cutoff values (0.5%, 2% and 5%) of top-SNPs.
Group1	Group2	trait	Fst	Fstq	Fstq/Fst	p-value
CenterCosmopolitan	NorthCosmopolitan	fecundity	0.00453728	0.0207047	4.56325	1.20914e-143
CenterCosmopolitan	NorthRelict	fecundity	0.127632	0.175762	1.3771	6.93552e-189
CenterCosmopolitan	SouthCosmopolitan	fecundity	0.0529548	0.0556932	1.05171	0.00164306
CenterCosmopolitan	SouthRelict	fecundity	0.199671	0.209929	1.05137	1.78781e-05
NorthCosmopolitan	NorthRelict	fecundity	0.115797	0.131862	1.13873	1.27508e-24
NorthCosmopolitan	SouthCosmopolitan	fecundity	0.0593967	0.0589552	0.992566	0.656259
NorthCosmopolitan	SouthRelict	fecundity	0.206679	0.19309	0.934253	1.53971e-08
NorthRelict	SouthCosmopolitan	fecundity	0.154051	0.180515	1.17179	4.21297e-50
NorthRelict	SouthRelict	fecundity	0.305546	0.268242	0.87791	2.64261e-41
SouthCosmopolitan	SouthRelict	fecundity	0.211675	0.19864	0.938421	7.95999e-08
CenterCosmopolitan	NorthCosmopolitan	seedmass	0.00453728	0.00768661	1.6941	9.93773e-07
CenterCosmopolitan	NorthRelict	seedmass	0.127632	0.191796	1.50272	2.12239e-283
CenterCosmopolitan	SouthCosmopolitan	seedmass	0.0529548	0.0545206	1.02957	0.0865521
CenterCosmopolitan	SouthRelict	seedmass	0.199671	0.296723	1.48606	0
NorthCosmopolitan	NorthRelict	seedmass	0.115797	0.169531	1.46404	3.0616e-210
NorthCosmopolitan	SouthCosmopolitan	seedmass	0.0593967	0.072662	1.22333	5.40032e-36
NorthCosmopolitan	SouthRelict	seedmass	0.206679	0.281211	1.36062	4.71235e-196
NorthRelict	SouthCosmopolitan	seedmass	0.154051	0.231668	1.50384	0
NorthRelict	SouthRelict	seedmass	0.305546	0.335883	1.09929	5.28358e-29
SouthCosmopolitan	SouthRelict	seedmass	0.211675	0.298325	1.40936	6.5937e-267
CenterCosmopolitan	NorthCosmopolitan	height	0.00453728	0.00590316	1.30104	0.0270444
CenterCosmopolitan	NorthRelict	height	0.127632	0.138417	1.08449	4.84248e-11
CenterCosmopolitan	SouthCosmopolitan	height	0.0529548	0.050707	0.957552	0.00974711
CenterCosmopolitan	SouthRelict	height	0.199671	0.237145	1.18768	5.91855e-53
NorthCosmopolitan	NorthRelict	height	0.115797	0.125854	1.08685	4.0094e-10
NorthCosmopolitan	SouthCosmopolitan	height	0.0593967	0.0565568	0.952186	0.0045587
NorthCosmopolitan	SouthRelict	height	0.206679	0.237489	1.14907	1.36522e-35
NorthRelict	SouthCosmopolitan	height	0.154051	0.160328	1.04075	0.000393925
NorthRelict	SouthRelict	height	0.305546	0.310452	1.01606	0.0766828
SouthCosmopolitan	SouthRelict	height	0.211675	0.232587	1.09879	2.92791e-17
CenterCosmopolitan	NorthCosmopolitan	fecundityStress	0.00453728	0.0065354	1.44038	0.000984845
CenterCosmopolitan	NorthRelict	fecundityStress	0.127632	0.117914	0.923859	5.05257e-10
CenterCosmopolitan	SouthCosmopolitan	fecundityStress	0.0529548	0.0538066	1.01608	0.320094
CenterCosmopolitan	SouthRelict	fecundityStress	0.199671	0.172124	0.862038	1.55935e-31
NorthCosmopolitan	NorthRelict	fecundityStress	0.115797	0.103914	0.89738	5.63207e-15
NorthCosmopolitan	SouthCosmopolitan	fecundityStress	0.0593967	0.059215	0.996941	0.854154
NorthCosmopolitan	SouthRelict	fecundityStress	0.206679	0.171415	0.829376	9.53519e-50
NorthRelict	SouthCosmopolitan	fecundityStress	0.154051	0.150191	0.974949	0.030277
NorthRelict	SouthRelict	fecundityStress	0.305546	0.273532	0.895223	1.91036e-28
SouthCosmopolitan	SouthRelict	fecundityStress	0.211675	0.188707	0.891493	1.97677e-20
CenterCosmopolitan	NorthCosmopolitan	fecundityComp	0.00453728	0.0186337	4.1068	9.59002e-112
CenterCosmopolitan	NorthRelict	fecundityComp	0.127632	0.161815	1.26782	2.85592e-99
CenterCosmopolitan	SouthCosmopolitan	fecundityComp	0.0529548	0.0585538	1.10573	1.21753e-10
CenterCosmopolitan	SouthRelict	fecundityComp	0.199671	0.202228	1.01281	0.283163
NorthCosmopolitan	NorthRelict	fecundityComp	0.115797	0.125169	1.08094	1.88752e-09
NorthCosmopolitan	SouthCosmopolitan	fecundityComp	0.0593967	0.0604113	1.01708	0.308313
NorthCosmopolitan	SouthRelict	fecundityComp	0.206679	0.189246	0.91565	4.66766e-13
NorthRelict	SouthCosmopolitan	fecundityComp	0.154051	0.172513	1.11985	2.61581e-25
NorthRelict	SouthRelict	fecundityComp	0.305546	0.267825	0.876546	1.40816e-41
SouthCosmopolitan	SouthRelict	fecundityComp	0.211675	0.196207	0.926924	2.4968e-10
